# Supplementary material for: Effective Ciprofloxacin Removal from Deionized and Salt Water by Sulfonated Pentablock Copolymer (NexarTM)
Source: Molecules. 2025 Aug 5;30(15):3275. doi: 10.3390/molecules30153275 (PMC12348623; doi:10.3390/molecules30153275)
Supplement: Supplementary file 1 [file molecules-30-03275-s001.zip]

Archive with 1 entries (1 files):
- molecules-3679922-supplementary.pdf
